# Supplementary material for: AI-based automated breast cancer segmentation in ultrasound imaging based on Attention Gated Multi ResU-Net
Source: PeerJ Comput Sci. 2024 Oct 11;10:e2226. doi: 10.7717/peerj-cs.2226 (PMC11623109; doi:10.7717/peerj-cs.2226)
Supplement: Supplemental Information 1 [file peerj-cs-10-2226-s001.zip]

Archive with 5 entries (5 files):
- Breast_Cancer_AttentionResUnet.ipynb
- Breast_Cancer_Deeplabv3.ipynb
- Breast_Cancer_MultiResUnet.ipynb
- Breast_Cancer_UNET.ipynb
- build_unet.py
