# Supplementary material for: AI-based automated breast cancer segmentation in ultrasound imaging based on Attention Gated Multi ResU-Net
Source: PeerJ Comput Sci. 2024 Oct 11;10:e2226. doi: 10.7717/peerj-cs.2226 (PMC11623109; doi:10.7717/peerj-cs.2226)
Supplement: Supplemental Information 1 [file peerj-cs-10-2226-s001.zip › Breast_Cancer_Deeplabv3.ipynb]

# %% [code]
import os
os.environ["CUDA_DEVICE_ORDER"]="PCI_BUS_ID" 
os.environ["CUDA_VISIBLE_DEVICES"]="7"

# %% [code]
import cv2
import numpy as np
from PIL import Image
import matplotlib.pyplot as plt
from tensorflow import keras
import os
import cv2
import timeit
import numpy as np 
import pandas as pd
from PIL import Image
from tensorflow import keras
import tensorflow as tf
from keras import Model
import matplotlib.pyplot as plt
from keras.metrics import MeanIoU
from keras.callbacks import ModelCheckpoint
from tensorflow.keras.models import Sequential 
from tensorflow.keras.optimizers import SGD,Adam
from sklearn.model_selection import train_test_split
from tensorflow.keras.callbacks import EarlyStopping, ModelCheckpoint
from tensorflow.keras.preprocessing.image import load_img ,img_to_array
from sklearn.metrics import accuracy_score, confusion_matrix, roc_curve, roc_auc_score, classification_report
from tensorflow.keras.layers import MaxPooling2D,BatchNormalization,Conv2D,Dense,Activation,Conv2DTranspose,Input
from tensorflow.keras.layers import Input, Activation, BatchNormalization, Dropout, Lambda, Conv2D
from tensorflow.keras.layers import Conv2DTranspose, MaxPooling2D, concatenate, AveragePooling2D, Dense, Flatten
from tensorflow.keras.optimizers import Adam
from tensorflow.keras.callbacks import EarlyStopping, ModelCheckpoint, ReduceLROnPlateau
from tensorflow.keras import backend as K
from tensorflow.keras.layers import Flatten,Dropout,SpatialDropout2D,AveragePooling2D,GlobalAveragePooling2D,Concatenate

# %% [code]
path = '/data1/hom1/ict06//Dataset_BUSI_with_GT/'

# %% [code]
def num (image) :
    
    val = 0
    
    for i in range(len(image)) :
        if image[i] == '(' :
            while True :
                i += 1
                if image[i] == ')' :
                    break
                val = (val*10) + int(image[i])
            break
    
    return val

# %% [code]
#x for images 
#y for masks
#t for target"label"
X_b, y_b = np.zeros((437, 224, 224, 1)), np.zeros((437, 224, 224, 1))
X_n, y_n = np.zeros((133, 224, 224, 1)), np.zeros((133, 224, 224, 1))
X_m, y_m= np.zeros((210, 224, 224, 1)), np.zeros((210, 224, 224, 1))

# %% [code]
for i, tumor_type in enumerate(os.listdir(path)) :
    for image in os.listdir(path+tumor_type+'/') :
        p = os.path.join(path+tumor_type, image)
        img = cv2.imread(p,cv2.IMREAD_GRAYSCALE)           # read image as  grayscale
        
        if image[-5] == ')' :
            
            img = cv2.resize(img,(224,224))
            pil_img = Image.fromarray (img)
            
            if image[0] == 'b' :
                X_b[num(image)-1]+= img_to_array(pil_img)  # If image is real add it
            if image[0] == 'n' :                           # to X as benign , normal
                X_n[num(image)-1]+= img_to_array(pil_img)  # or malignant.
            if image[0] == 'm' :
                X_m[num(image)-1]+= img_to_array(pil_img)
        else :
            img = cv2.resize(img,(224,224))
            pil_img = Image.fromarray (img)
            
            if image[0] == 'b' :
                y_b[num(image)-1]+= img_to_array(pil_img)  # Similarly add the target
            if image[0] == 'n' :                           # mask to y.
                y_n[num(image)-1]+= img_to_array(pil_img)
            if image[0] == 'm' :
                y_m[num(image)-1]+= img_to_array(pil_img)

# %% [code]
X = np.concatenate((X_b, X_n, X_m), axis = 0)
y = np.concatenate((y_b, y_n, y_m), axis = 0)

# %% [code]
print(X.shape)
print(y.shape)

# %% [code]
def convertToOneChannel(img):
   im=np.dot(img[...,:3], [0.2989, 0.5870, 0.1140])
   i=cv2.resize(im, (224, 224))
   return i

# %% [code]
 def convertToThreeChannel(img):
       b_np= np.array(img)
       g_np= np.array(img)
       r_np= np.array(img)
       final_img = np.dstack([b_np, g_np, r_np]).astype(np.uint8)
       return np.array(final_img)

# %% [code]
img=convertToThreeChannel(X[100])
mask=convertToThreeChannel(y[100])
plt.figure
plt.subplot(1,2,1)
plt.imshow(img)
plt.title("original image")
plt.subplot(1,2,2)
plt.imshow(mask)
plt.title("masked image")
plt.show()

# %% [code]
actual=[]
mask=[]
for i in X:
  horizontal_flip = cv2.flip(i, 1)
  vertical_horizontal_flip = cv2.flip(i, -1)
  imagerotate = cv2.rotate(i, cv2.ROTATE_180) 
  imagerotate1 = cv2.rotate(i, cv2.ROTATE_90_COUNTERCLOCKWISE)
  imagerotate2 = cv2.rotate(i, cv2.ROTATE_90_CLOCKWISE)
  actual.append(horizontal_flip)
  actual.append(vertical_horizontal_flip)
  actual.append(imagerotate)
  actual.append(imagerotate1)
  actual.append(imagerotate2)
  

for j in y:
    horizontal_flip_mask = cv2.flip(j, 1)
    vertical_horizontal_flip_mask = cv2.flip(j, -1)
    imagerotate_mask1 = cv2.rotate(j, cv2.ROTATE_90_COUNTERCLOCKWISE)
    imagerotate_mask = cv2.rotate(j, cv2.ROTATE_180)
    imagerotate_mask2 = cv2.rotate(j, cv2.ROTATE_90_CLOCKWISE)
    mask.append(horizontal_flip_mask)
    mask.append(vertical_horizontal_flip_mask)
    mask.append(imagerotate_mask)
    mask.append(imagerotate_mask1)
    mask.append(imagerotate_mask2)

# %% [code]
mask=np.array(mask)
actual=np.array(actual)
print(actual.shape)
print(mask.shape)

# %% [code]
actual=actual/255
mask=mask/255
print(mask.max())
print(mask.min())

# %% [code]
mask[mask > 1.0] = 1.0
print(mask.max())
print(mask.min())

# %% [code]
mask=np.array(mask)
actual=np.array(actual)
print(actual.shape)
print(mask.shape)

# %% [code]
t1=np.full(2185,1) 
t2=np.full(665,0)
t3=np.full(1050,2)  
T=np.concatenate((t1, t2, t3), axis = 0)
T=np.array(T)

# %% [code]
print(T.shape)

# %% [code]
plt.figure
plt.subplot(1,2,1)
plt.imshow(actual[3000],interpolation='nearest',cmap='gray')
plt.title("original image")
plt.subplot(1,2,2)
plt.imshow(mask[3000],interpolation='nearest',cmap='gray')
plt.title("masked image")
plt.show()

# %% [code]
X_train, X_test, y_train, y_test = train_test_split(actual, mask, test_size = 0.15, random_state = 1)

# %% [code]
actual1=[]
for i in actual:
  actual1.append(convertToThreeChannel(i) )
mask1=[]
for i in mask:
  mask1.append(convertToThreeChannel(i) )
actual1=np.array(actual1)
mask1=np.array(mask1)

# %% [code]
print(X_train.shape)
print(X_test.shape)

# %% [code]
from tensorflow.keras.layers import Conv2D, BatchNormalization, Activation, MaxPool2D, Conv2DTranspose, Concatenate, Input
from tensorflow.keras.models import Model
from tensorflow.keras.applications import ResNet50

def conv_block(input, num_filters):
    x = Conv2D(num_filters, 3, padding="same")(input)
    x = BatchNormalization()(x)
    x = Activation("relu")(x)

    x = Conv2D(num_filters, 3, padding="same")(x)
    x = BatchNormalization()(x)
    x = Activation("relu")(x)

    return x

def decoder_block(input, skip_features, num_filters):
    x = Conv2DTranspose(num_filters, (2, 2), strides=2, padding="same")(input)
    x = Concatenate()([x, skip_features])
    x = conv_block(x, num_filters)
    return x

def build_resnet50_unet(input_shape):
    """ Input """
    inputs = Input(input_shape)

    """ Pre-trained ResNet50 Model """
    resnet50 = ResNet50(include_top=False, weights="imagenet", input_tensor=inputs)

    """ Encoder """
    s1 = resnet50.get_layer("input_1").output           ## (512 x 512)
    s2 = resnet50.get_layer("conv1_relu").output        ## (256 x 256)
    s3 = resnet50.get_layer("conv2_block3_out").output  ## (128 x 128)
    s4 = resnet50.get_layer("conv3_block4_out").output  ## (64 x 64)

    """ Bridge """
    b1 = resnet50.get_layer("conv4_block6_out").output  ## (32 x 32)

    """ Decoder """
    d1 = decoder_block(b1, s4, 512)                     ## (64 x 64)
    d2 = decoder_block(d1, s3, 256)                     ## (128 x 128)
    d3 = decoder_block(d2, s2, 128)                     ## (256 x 256)
    d4 = decoder_block(d3, s1, 64)                      ## (512 x 512)

    """ Output """
    outputs = Conv2D(1, 1, padding="same", activation="sigmoid")(d4)

    model = Model(inputs, outputs, name="ResNet50_U-Net")
    return model

if __name__ == "__main__":
    input_shape = (128, 128, 1,)
    model = build_resnet50_unet(input_shape)
    model.summary()

# %% [code]
def conv_block(x, filter_size, size, dropout, batch_norm=False):
    
    conv = layers.Conv2D(size, (filter_size, filter_size), padding="same")(x)
    if batch_norm is True:
        conv = layers.BatchNormalization(axis=3)(conv)
    conv = layers.Activation("relu")(conv)

    conv = layers.Conv2D(size, (filter_size, filter_size), padding="same")(conv)
    if batch_norm is True:
        conv = layers.BatchNormalization(axis=3)(conv)
    conv = layers.Activation("relu")(conv)
    
    if dropout > 0:
        conv = layers.Dropout(dropout)(conv)

    return conv

# %% [code]
def repeat_elem(tensor, rep):
    return layers.Lambda(lambda x, repnum: K.repeat_elements(x, repnum, axis=3),
                          arguments={'repnum': rep})(tensor)

# %% [code]
def res_conv_block(x, filter_size, size, dropout, batch_norm=False):
    conv = layers.Conv2D(size, (filter_size, filter_size), padding='same')(x)
    if batch_norm is True:
        conv = layers.BatchNormalization(axis=3)(conv)
    conv = layers.Activation('relu')(conv)
    
    conv = layers.Conv2D(size, (filter_size, filter_size), padding='same')(conv)
    if batch_norm is True:
        conv = layers.BatchNormalization(axis=3)(conv)
    #conv = layers.Activation('relu')(conv)    #Activation before addition with shortcut
    
    if dropout > 0:
        conv = layers.Dropout(dropout)(conv)

    shortcut = layers.Conv2D(size, kernel_size=(1, 1), padding='same')(x)
    if batch_norm is True:
        shortcut = layers.BatchNormalization(axis=3)(shortcut)

    res_path = layers.add([shortcut, conv])
    res_path = layers.Activation('relu')(res_path)    #Activation after addition with shortcut (Original residual block)
    return res_path

# %% [code]
def gating_signal(input, out_size, batch_norm=False):
    x = layers.Conv2D(out_size, (1, 1), padding='same')(input)
    if batch_norm:
        x = layers.BatchNormalization()(x)
    x = layers.Activation('relu')(x)
    return x

# %% [code]
def attention_block(x, gating, inter_shape):
    shape_x = K.int_shape(x)
    shape_g = K.int_shape(gating)

# Getting the x signal to the same shape as the gating signal
    theta_x = layers.Conv2D(inter_shape, (2, 2), strides=(2, 2), padding='same')(x)  # 16
    shape_theta_x = K.int_shape(theta_x)

# Getting the gating signal to the same number of filters as the inter_shape
    phi_g = layers.Conv2D(inter_shape, (1, 1), padding='same')(gating)
    upsample_g = layers.Conv2DTranspose(inter_shape, (3, 3),
                                 strides=(shape_theta_x[1] // shape_g[1], shape_theta_x[2] // shape_g[2]),
                                 padding='same')(phi_g)  # 16

    concat_xg = layers.add([upsample_g, theta_x])
    act_xg = layers.Activation('relu')(concat_xg)
    psi = layers.Conv2D(1, (1, 1), padding='same')(act_xg)
    sigmoid_xg = layers.Activation('sigmoid')(psi)
    shape_sigmoid = K.int_shape(sigmoid_xg)
    upsample_psi = layers.UpSampling2D(size=(shape_x[1] // shape_sigmoid[1], shape_x[2] // shape_sigmoid[2]))(sigmoid_xg)  # 32

    upsample_psi = repeat_elem(upsample_psi, shape_x[3])

    y = layers.multiply([upsample_psi, x])

    result = layers.Conv2D(shape_x[3], (1, 1), padding='same')(y)
    result_bn = layers.BatchNormalization()(result)
    return result_bn

# %% [code]
def Attention_ResUNet(input_shape, dropout_rate=0.0, batch_norm=True):
    # network structure
    FILTER_NUM = 64 # number of basic filters for the first layer
    FILTER_SIZE = 3 # size of the convolutional filter
    UP_SAMP_SIZE = 2 # size of upsampling filters
    
    # input data
    # dimension of the image depth
    inputs = layers.Input(input_shape)
    axis = 3

    # Downsampling layers
    # DownRes 1, double residual convolution + pooling
    conv_128 = res_conv_block(inputs, FILTER_SIZE, FILTER_NUM, dropout_rate, batch_norm)
    pool_64 = layers.MaxPooling2D(pool_size=(2,2))(conv_128)
    # DownRes 2
    conv_64 = res_conv_block(pool_64, FILTER_SIZE, 2*FILTER_NUM, dropout_rate, batch_norm)
    pool_32 = layers.MaxPooling2D(pool_size=(2,2))(conv_64)
    # DownRes 3
    conv_32 = res_conv_block(pool_32, FILTER_SIZE, 4*FILTER_NUM, dropout_rate, batch_norm)
    pool_16 = layers.MaxPooling2D(pool_size=(2,2))(conv_32)
    # DownRes 4
    conv_16 = res_conv_block(pool_16, FILTER_SIZE, 8*FILTER_NUM, dropout_rate, batch_norm)
    pool_8 = layers.MaxPooling2D(pool_size=(2,2))(conv_16)
    # DownRes 5, convolution only
    conv_8 = res_conv_block(pool_8, FILTER_SIZE, 16*FILTER_NUM, dropout_rate, batch_norm)

    # Upsampling layers
    # UpRes 6, attention gated concatenation + upsampling + double residual convolution
    gating_16 = gating_signal(conv_8, 8*FILTER_NUM, batch_norm)
    att_16 = attention_block(conv_16, gating_16, 8*FILTER_NUM)
    up_16 = layers.UpSampling2D(size=(UP_SAMP_SIZE, UP_SAMP_SIZE), data_format="channels_last")(conv_8)
    up_16 = layers.concatenate([up_16, att_16], axis=axis)
    up_conv_16 = res_conv_block(up_16, FILTER_SIZE, 8*FILTER_NUM, dropout_rate, batch_norm)
    # UpRes 7
    gating_32 = gating_signal(up_conv_16, 4*FILTER_NUM, batch_norm)
    att_32 = attention_block(conv_32, gating_32, 4*FILTER_NUM)
    up_32 = layers.UpSampling2D(size=(UP_SAMP_SIZE, UP_SAMP_SIZE), data_format="channels_last")(up_conv_16)
    up_32 = layers.concatenate([up_32, att_32], axis=axis)
    up_conv_32 = res_conv_block(up_32, FILTER_SIZE, 4*FILTER_NUM, dropout_rate, batch_norm)
    # UpRes 8
    gating_64 = gating_signal(up_conv_32, 2*FILTER_NUM, batch_norm)
    att_64 = attention_block(conv_64, gating_64, 2*FILTER_NUM)
    up_64 = layers.UpSampling2D(size=(UP_SAMP_SIZE, UP_SAMP_SIZE), data_format="channels_last")(up_conv_32)
    up_64 = layers.concatenate([up_64, att_64], axis=axis)
    up_conv_64 = res_conv_block(up_64, FILTER_SIZE, 2*FILTER_NUM, dropout_rate, batch_norm)
    # UpRes 9
    gating_128 = gating_signal(up_conv_64, FILTER_NUM, batch_norm)
    att_128 = attention_block(conv_128, gating_128, FILTER_NUM)
    up_128 = layers.UpSampling2D(size=(UP_SAMP_SIZE, UP_SAMP_SIZE), data_format="channels_last")(up_conv_64)
    up_128 = layers.concatenate([up_128, att_128], axis=axis)
    up_conv_128 = res_conv_block(up_128, FILTER_SIZE, FILTER_NUM, dropout_rate, batch_norm)

    # 1*1 convolutional layers
    
    conv_final = layers.Conv2D(1, kernel_size=(1,1))(up_conv_128)
    conv_final = layers.BatchNormalization(axis=axis)(conv_final)
    conv_final = layers.Activation('tanh')(conv_final) 

    # Model integration
    model = models.Model(inputs, conv_final, name="AttentionResUNet")
    return model

# %% [code]
input_shape = (128,128,1,)
model = Attention_ResUNet(input_shape, dropout_rate=0.0, batch_norm=True)

# %% [code]
model.compile(optimizer=Adam(learning_rate = 1e-4), loss=['mean_squared_error'], 
              metrics=['accuracy'])
plateau = tf.keras.callbacks.ReduceLROnPlateau(
      monitor='val_loss', factor=0.5, patience=5, verbose = 1)
es = tf.keras.callbacks.EarlyStopping(monitor='val_loss', mode='min', verbose=1,
                                          patience=15)  # Early stopping (stops training when validation doesn't improve for {patience} epochs)
save_best = tf.keras.callbacks.ModelCheckpoint('/data1/hom1/ict06/Models/BC_AttentionMultiResUnet.hdf5', monitor='val_loss', save_best_only=True,
                                                mode='min', save_weights_only = True)  # Saves the best version of the model to disk (as measured on the validation data set)

# %% [code]
model.compile(optimizer=Adam(learning_rate = 1e-4), loss=['mean_squared_error'], 
              metrics=['accuracy'])
plateau = tf.keras.callbacks.ReduceLROnPlateau(
      monitor='val_loss', factor=0.5, patience=5, verbose = 1)
es = tf.keras.callbacks.EarlyStopping(monitor='val_loss', mode='min', verbose=1,
                                          patience=15)  # Early stopping (stops training when validation doesn't improve for {patience} epochs)
save_best = tf.keras.callbacks.ModelCheckpoint('/data1/hom1/ict06/Models/BC_MultiResUnet.hdf5', monitor='val_loss', save_best_only=True,
                                                mode='min', save_weights_only = True)  # Saves the best version of the model to disk (as measured on the validation data set)

# %% [code]
history = model.fit(X_train, y_train, 
                    verbose=1,
                    batch_size = 16,
                    validation_data=(X_test, y_test),
                    callbacks=[es, save_best, plateau],                          
                    shuffle=False,
                    epochs=100)

model.save('/data1/hom1/ict06/Models/BC_AttentionMultiResUnet.hdf5')

# %% [code]
import pandas as pd
import matplotlib.pyplot as plt
metrics = pd.DataFrame(model.history.history)
metrics

# %% [code]
history = history

#plot the training and validation accuracy and loss at each epoch
loss = history.history['loss']
val_loss = history.history['val_loss']
epochs = range(1, len(loss) + 1)
plt.plot(epochs, loss, 'y', label='Training loss')
plt.plot(epochs, val_loss, 'r', label='Validation loss')
plt.title('Training and validation loss')
plt.xlabel('Epochs')
plt.ylabel('Loss')
plt.legend()
plt.show()
# plt.savefig('segmentationloss.png', dpi=300, bbox_inches='tight')

# %% [code]
#plot the training and validation accuracy and loss at each epoch
loss = history.history['accuracy']
val_loss = history.history['val_accuracy']
epochs = range(1, len(loss) + 1)
plt.plot(epochs, loss, 'y', label='Training val_accuracy')
plt.plot(epochs, val_loss, 'r', label='Validation val_accuracy')
plt.title('Training and validation val_accuracy')
plt.xlabel('Epochs')
plt.ylabel('val_accuracy')
plt.legend()
plt.show()
# plt.savefig('segmentationAccuracy.png', dpi=300, bbox_inches='tight')

# %% [code]
# dictionary keys seems to have changed in version 2
k = ''
if 'accuracy' in history.history :
    k = 'accuracy'    

if 'acc' in history.history :
    k = 'acc'
    
if k != '' :    
    plt.plot(history.history[k])
    plt.plot(history.history['val_'+k])
    plt.title('Model Accuracy')
    plt.ylabel('Accuracy')
    plt.xlabel('Epoch')
    plt.legend(['train', 'test'], loc='upper left')
    plt.show()

# %% [code]
plt.plot(history.history['loss'])
plt.plot(history.history['val_loss'])
plt.title('Model loss')
plt.ylabel('Loss')
plt.xlabel('Epoch')
plt.legend(['train', 'test'], loc='upper left')
plt.show()

# %% [code]
score = model.evaluate(X_test, y_test, verbose = 1) 
print('Test loss:', score[0]) 
print('Test accuracy:', score[1]*100)

# %% [code]
def imgpredicting(img):
 x=[]
 x.append(img)
 x=np.array(x)
 output=model.predict(x)
 #print(output)
 output=np.array(output)
 output.shape
 array = np.reshape(output[0], (128, 128))
 print(array.shape)
 return array

# %% [code]
plt.figure(figsize=(16, 8))
plt.subplot(1,3,1)
plt.imshow(actual[255],interpolation='nearest',cmap='gray')
plt.title("original image")
plt.subplot(1,3,2)
plt.imshow(mask[255],interpolation='nearest',cmap='gray')
plt.title(" actual masked ")
plt.subplot(1,3,3)
plt.imshow(imgpredicting(actual[255]),interpolation='nearest',cmap='gray')
plt.title(" predicted masked ")
plt.show()

# %% [code]
plt.figure(figsize=(16, 8))
plt.subplot(1,3,1)
plt.imshow(actual[100],interpolation='nearest',cmap='gray')
plt.title("original image")
plt.subplot(1,3,2)
plt.imshow(mask[100],interpolation='nearest',cmap='gray')
plt.title(" actual masked ")
plt.subplot(1,3,3)
plt.imshow(imgpredicting(actual[100]),interpolation='nearest',cmap='gray')
plt.title(" predicted masked ")
plt.show()

# %% [code]
plt.figure(figsize=(16, 8))
plt.subplot(1,3,1)
plt.imshow(actual[20],interpolation='nearest',cmap='gray')
plt.title("original image")
plt.subplot(1,3,2)
plt.imshow(mask[20],interpolation='nearest',cmap='gray')
plt.title(" actual masked ")
plt.subplot(1,3,3)
plt.imshow(imgpredicting(actual[20]),interpolation='nearest',cmap='gray')
plt.title(" predicted masked ")
plt.show()

# %% [code]
plt.figure(figsize=(16, 8))
plt.subplot(1,3,1)
plt.imshow(actual[200],interpolation='nearest',cmap='gray')
plt.title("original image")
plt.subplot(1,3,2)
plt.imshow(mask[200],interpolation='nearest',cmap='gray')
plt.title(" actual masked ")
plt.subplot(1,3,3)
plt.imshow(imgpredicting(actual[200]),interpolation='nearest',cmap='gray')
plt.title(" predicted masked ")
plt.show()

# %% [code]
plt.figure(figsize=(16, 8))
plt.subplot(1,3,1)
plt.imshow(actual[600],interpolation='nearest',cmap='gray')
plt.title("original image")
plt.subplot(1,3,2)
plt.imshow(mask[600],interpolation='nearest',cmap='gray')
plt.title(" actual masked ")
plt.subplot(1,3,3)
plt.imshow(imgpredicting(actual[600]),interpolation='nearest',cmap='gray')
plt.title(" predicted masked ")
plt.show()

# %% [code]
plt.figure(figsize=(16, 8))
plt.subplot(1,3,1)
plt.imshow(actual[3888],interpolation='nearest',cmap='gray')
plt.title("original image")
plt.subplot(1,3,2)
plt.imshow(mask[3888],interpolation='nearest',cmap='gray')
plt.title(" actual masked ")
plt.subplot(1,3,3)
plt.imshow(imgpredicting(actual[3888]),interpolation='nearest',cmap='gray')
plt.title(" predicted masked ")
plt.show()

# %% [code]
plt.figure(figsize=(16, 8))
plt.subplot(1,3,1)
plt.imshow(actual[1500],interpolation='nearest',cmap='gray')
plt.title("original image")
plt.subplot(1,3,2)
plt.imshow(mask[1500],interpolation='nearest',cmap='gray')
plt.title(" actual masked ")
plt.subplot(1,3,3)
plt.imshow(imgpredicting(actual[1500]),interpolation='nearest',cmap='gray')
plt.title(" predicted masked ")
plt.show()

# %% [code]
plt.figure(figsize=(16, 8))
plt.subplot(1,3,1)
plt.imshow(actual[178],interpolation='nearest',cmap='gray')
plt.title("original image")
plt.subplot(1,3,2)
plt.imshow(mask[178],interpolation='nearest',cmap='gray')
plt.title(" actual masked ")
plt.subplot(1,3,3)
plt.imshow(imgpredicting(actual[178]),interpolation='nearest',cmap='gray')
plt.title(" predicted masked ")
plt.show()

# %% [code]
plt.figure(figsize=(16, 8))
plt.subplot(1,3,1)
plt.imshow(actual[1],interpolation='nearest',cmap='gray')
plt.title("original image")
plt.subplot(1,3,2)
plt.imshow(mask[1],interpolation='nearest',cmap='gray')
plt.title(" actual masked ")
plt.subplot(1,3,3)
plt.imshow(imgpredicting(actual[1]),interpolation='nearest',cmap='gray')
plt.title(" predicted masked ")
plt.show()

# %% [code]
plt.figure(figsize=(16, 8))
plt.subplot(1,3,1)
plt.imshow(actual[356],interpolation='nearest',cmap='gray')
plt.title("original image")
plt.subplot(1,3,2)
plt.imshow(mask[356],interpolation='nearest',cmap='gray')
plt.title(" actual masked ")
plt.subplot(1,3,3)
plt.imshow(imgpredicting(actual[356]),interpolation='nearest',cmap='gray')
plt.title(" predicted masked ")
plt.show()

# %% [code]
plt.figure(figsize=(16, 8))
plt.subplot(1,3,1)
plt.imshow(actual[387],interpolation='nearest',cmap='gray')
plt.title("original image")
plt.subplot(1,3,2)
plt.imshow(mask[387],interpolation='nearest',cmap='gray')
plt.title(" actual masked ")
plt.subplot(1,3,3)
plt.imshow(imgpredicting(actual[387]),interpolation='nearest',cmap='gray')
plt.title(" predicted masked ")
plt.show()

# %% [code]
plt.figure(figsize=(16, 8))
plt.subplot(1,3,1)
plt.imshow(actual[139],interpolation='nearest',cmap='gray')
plt.title("original image")
plt.subplot(1,3,2)
plt.imshow(mask[139],interpolation='nearest',cmap='gray')
plt.title(" actual masked ")
plt.subplot(1,3,3)
plt.imshow(imgpredicting(actual[139]),interpolation='nearest',cmap='gray')
plt.title(" predicted masked ")
plt.show()

# %% [code]
plt.figure(figsize=(16, 8))
plt.subplot(1,3,1)
plt.imshow(actual[205],interpolation='nearest',cmap='gray')
plt.title("original image")
plt.subplot(1,3,2)
plt.imshow(mask[205],interpolation='nearest',cmap='gray')
plt.title(" actual masked ")
plt.subplot(1,3,3)
plt.imshow(imgpredicting(actual[205]),interpolation='nearest',cmap='gray')
plt.title(" predicted masked ")
plt.show()

# %% [code]
AttentionMultiResunet_history_df = pd.DataFrame(history.history) 
with open('/data1/hom1/ict06/breast_cancer _grpahs_history/Breast_Cancer_AttentionMultiResunet_history_df.csv', mode='w') as f:
   AttentionMultiResunet_history_df.to_csv(f)

# %% [code]
