# Supplementary material for: AI-based automated breast cancer segmentation in ultrasound imaging based on Attention Gated Multi ResU-Net
Source: PeerJ Comput Sci. 2024 Oct 11;10:e2226. doi: 10.7717/peerj-cs.2226 (PMC11623109; doi:10.7717/peerj-cs.2226)
Supplement: Supplemental Information 1 [file peerj-cs-10-2226-s001.zip › build_unet.py]

# -*- coding: utf-8 -*-
"""build_unet

Automatically generated by Colaboratory.

Original file is located at
    https://colab.research.google.com/drive/15U9Hvbtg07RoTKYpFXSoBbRx1z_dm9pz
"""

import tensorflow as tf
from tensorflow.keras import models, layers, regularizers
from tensorflow.keras import backend as K

def conv_block(x, filter_size, size, dropout, batch_norm=False):
    
    conv = layers.Conv2D(size, (filter_size, filter_size), padding="same")(x)
    if batch_norm is True:
        conv = layers.BatchNormalization(axis=3)(conv)
    conv = layers.Activation("relu")(conv)

    conv = layers.Conv2D(size, (filter_size, filter_size), padding="same")(conv)
    if batch_norm is True:
        conv = layers.BatchNormalization(axis=3)(conv)
    conv = layers.Activation("relu")(conv)
    
    if dropout > 0:
        conv = layers.Dropout(dropout)(conv)

    return conv

def repeat_elem(tensor, rep):
    # lambda function to repeat Repeats the elements of a tensor along an axis
    #by a factor of rep.
    # If tensor has shape (None, 256,256,3), lambda will return a tensor of shape 
    #(None, 256,256,6), if specified axis=3 and rep=2.

     return layers.Lambda(lambda x, repnum: K.repeat_elements(x, repnum, axis=3),
                          arguments={'repnum': rep})(tensor)

def res_conv_block(x, filter_size, size, dropout, batch_norm=False):

    conv = layers.Conv2D(size, (filter_size, filter_size), padding='same')(x)
    if batch_norm is True:
        conv = layers.BatchNormalization(axis=3)(conv)
    conv = layers.Activation('relu')(conv)
    
    conv = layers.Conv2D(size, (filter_size, filter_size), padding='same')(conv)
    if batch_norm is True:
        conv = layers.BatchNormalization(axis=3)(conv)
    #conv = layers.Activation('relu')(conv)    #Activation before addition with shortcut
    if dropout > 0:
        conv = layers.Dropout(dropout)(conv)

    shortcut = layers.Conv2D(size, kernel_size=(1, 1), padding='same')(x)
    if batch_norm is True:
        shortcut = layers.BatchNormalization(axis=3)(shortcut)

    res_path = layers.add([shortcut, conv])
    res_path = layers.Activation('relu')(res_path)    #Activation after addition with shortcut (Original residual block)
    return res_path

def gating_signal(input, out_size, batch_norm=False):
  
    x = layers.Conv2D(out_size, (1, 1), padding='same')(input)
    if batch_norm:
        x = layers.BatchNormalization()(x)
    x = layers.Activation('relu')(x)
    return x

def attention_block(x, gating, inter_shape):
    shape_x = K.int_shape(x)
    shape_g = K.int_shape(gating)

# Getting the x signal to the same shape as the gating signal
    theta_x = layers.Conv2D(inter_shape, (2, 2), strides=(2, 2), padding='same')(x)  # 16
    shape_theta_x = K.int_shape(theta_x)

# Getting the gating signal to the same number of filters as the inter_shape
    phi_g = layers.Conv2D(inter_shape, (1, 1), padding='same')(gating)
    upsample_g = layers.Conv2DTranspose(inter_shape, (3, 3),
                                 strides=(shape_theta_x[1] // shape_g[1], shape_theta_x[2] // shape_g[2]),
                                 padding='same')(phi_g)  # 16

    concat_xg = layers.add([upsample_g, theta_x])
    act_xg = layers.Activation('relu')(concat_xg)
    psi = layers.Conv2D(1, (1, 1), padding='same')(act_xg)
    sigmoid_xg = layers.Activation('sigmoid')(psi)
    shape_sigmoid = K.int_shape(sigmoid_xg)
    upsample_psi = layers.UpSampling2D(size=(shape_x[1] // shape_sigmoid[1], shape_x[2] // shape_sigmoid[2]))(sigmoid_xg)  # 32

    upsample_psi = repeat_elem(upsample_psi, shape_x[3])

    y = layers.multiply([upsample_psi, x])

    result = layers.Conv2D(shape_x[3], (1, 1), padding='same')(y)
    result_bn = layers.BatchNormalization()(result)
    return result_bn

def Attention_ResUNet(input_shape, NUM_CLASSES=1, dropout_rate=0.0, batch_norm=True):
    '''
    Rsidual UNet, with attention 
    
    '''
    # network structure
    FILTER_NUM = 64 # number of basic filters for the first layer
    FILTER_SIZE = 3 # size of the convolutional filter
    UP_SAMP_SIZE = 2 # size of upsampling filters
    # input data
    # dimension of the image depth
    inputs = layers.Input(input_shape, dtype=tf.float32)
    axis = 3

    # Downsampling layers
    # DownRes 1, double residual convolution + pooling
    conv_128 = res_conv_block(inputs, FILTER_SIZE, FILTER_NUM, dropout_rate, batch_norm)
    pool_64 = layers.MaxPooling2D(pool_size=(2,2))(conv_128)
    # DownRes 2
    conv_64 = res_conv_block(pool_64, FILTER_SIZE, 2*FILTER_NUM, dropout_rate, batch_norm)
    pool_32 = layers.MaxPooling2D(pool_size=(2,2))(conv_64)
    # DownRes 3
    conv_32 = res_conv_block(pool_32, FILTER_SIZE, 4*FILTER_NUM, dropout_rate, batch_norm)
    pool_16 = layers.MaxPooling2D(pool_size=(2,2))(conv_32)
    # DownRes 4
    conv_16 = res_conv_block(pool_16, FILTER_SIZE, 8*FILTER_NUM, dropout_rate, batch_norm)
    pool_8 = layers.MaxPooling2D(pool_size=(2,2))(conv_16)
    # DownRes 5, convolution only
    conv_8 = res_conv_block(pool_8, FILTER_SIZE, 16*FILTER_NUM, dropout_rate, batch_norm)

    # Upsampling layers
    # UpRes 6, attention gated concatenation + upsampling + double residual convolution
    gating_16 = gating_signal(conv_8, 8*FILTER_NUM, batch_norm)
    att_16 = attention_block(conv_16, gating_16, 8*FILTER_NUM)
    up_16 = layers.UpSampling2D(size=(UP_SAMP_SIZE, UP_SAMP_SIZE), data_format="channels_last")(conv_8)
    up_16 = layers.concatenate([up_16, att_16], axis=axis)
    up_conv_16 = res_conv_block(up_16, FILTER_SIZE, 8*FILTER_NUM, dropout_rate, batch_norm)
    # UpRes 7
    gating_32 = gating_signal(up_conv_16, 4*FILTER_NUM, batch_norm)
    att_32 = attention_block(conv_32, gating_32, 4*FILTER_NUM)
    up_32 = layers.UpSampling2D(size=(UP_SAMP_SIZE, UP_SAMP_SIZE), data_format="channels_last")(up_conv_16)
    up_32 = layers.concatenate([up_32, att_32], axis=axis)
    up_conv_32 = res_conv_block(up_32, FILTER_SIZE, 4*FILTER_NUM, dropout_rate, batch_norm)
    # UpRes 8
    gating_64 = gating_signal(up_conv_32, 2*FILTER_NUM, batch_norm)
    att_64 = attention_block(conv_64, gating_64, 2*FILTER_NUM)
    up_64 = layers.UpSampling2D(size=(UP_SAMP_SIZE, UP_SAMP_SIZE), data_format="channels_last")(up_conv_32)
    up_64 = layers.concatenate([up_64, att_64], axis=axis)
    up_conv_64 = res_conv_block(up_64, FILTER_SIZE, 2*FILTER_NUM, dropout_rate, batch_norm)
    # UpRes 9
    gating_128 = gating_signal(up_conv_64, FILTER_NUM, batch_norm)
    att_128 = attention_block(conv_128, gating_128, FILTER_NUM)
    up_128 = layers.UpSampling2D(size=(UP_SAMP_SIZE, UP_SAMP_SIZE), data_format="channels_last")(up_conv_64)
    up_128 = layers.concatenate([up_128, att_128], axis=axis)
    up_conv_128 = res_conv_block(up_128, FILTER_SIZE, FILTER_NUM, dropout_rate, batch_norm)

    # 1*1 convolutional layers
    
    conv_final = layers.Conv2D(NUM_CLASSES, kernel_size=(1,1))(up_conv_128)
    conv_final = layers.BatchNormalization(axis=axis)(conv_final)
    conv_final = layers.Activation('sigmoid')(conv_final)  #Change to softmax for multichannel

    # Model integration
    model = models.Model(inputs, conv_final, name="AttentionResUNet")
    return model

input_shape = (256,256,3)

att_res_unet_model = Attention_ResUNet(input_shape)

#att_res_unet_model.compile(optimizer=Adam(lr = 1e-2), loss=BinaryFocalLoss(gamma=2), 
              #metrics=['accuracy', jacard_coef])


# att_res_unet_model.compile(optimizer='adam', loss='binary_crossentropy', 
#                metrics=['accuracy'])

print(att_res_unet_model.summary())

def Attention_UNet(input_shape, NUM_CLASSES=1, dropout_rate=0.0, batch_norm=True):
    '''
    Attention UNet, 
    
    '''
    # network structure
    FILTER_NUM = 64 # number of basic filters for the first layer
    FILTER_SIZE = 3 # size of the convolutional filter
    UP_SAMP_SIZE = 2 # size of upsampling filters
    
    inputs = layers.Input(input_shape, dtype=tf.float32)

    # Downsampling layers
    # DownRes 1, convolution + pooling
    conv_128 = conv_block(inputs, FILTER_SIZE, FILTER_NUM, dropout_rate, batch_norm)
    pool_64 = layers.MaxPooling2D(pool_size=(2,2))(conv_128)
    # DownRes 2
    conv_64 = conv_block(pool_64, FILTER_SIZE, 2*FILTER_NUM, dropout_rate, batch_norm)
    pool_32 = layers.MaxPooling2D(pool_size=(2,2))(conv_64)
    # DownRes 3
    conv_32 = conv_block(pool_32, FILTER_SIZE, 4*FILTER_NUM, dropout_rate, batch_norm)
    pool_16 = layers.MaxPooling2D(pool_size=(2,2))(conv_32)
    # DownRes 4
    conv_16 = conv_block(pool_16, FILTER_SIZE, 8*FILTER_NUM, dropout_rate, batch_norm)
    pool_8 = layers.MaxPooling2D(pool_size=(2,2))(conv_16)
    # DownRes 5, convolution only
    conv_8 = conv_block(pool_8, FILTER_SIZE, 16*FILTER_NUM, dropout_rate, batch_norm)

    # Upsampling layers
    # UpRes 6, attention gated concatenation + upsampling + double residual convolution
    gating_16 = gating_signal(conv_8, 8*FILTER_NUM, batch_norm)
    att_16 = attention_block(conv_16, gating_16, 8*FILTER_NUM)
    up_16 = layers.UpSampling2D(size=(UP_SAMP_SIZE, UP_SAMP_SIZE), data_format="channels_last")(conv_8)
    up_16 = layers.concatenate([up_16, att_16], axis=3)
    up_conv_16 = conv_block(up_16, FILTER_SIZE, 8*FILTER_NUM, dropout_rate, batch_norm)
    # UpRes 7
    gating_32 = gating_signal(up_conv_16, 4*FILTER_NUM, batch_norm)
    att_32 = attention_block(conv_32, gating_32, 4*FILTER_NUM)
    up_32 = layers.UpSampling2D(size=(UP_SAMP_SIZE, UP_SAMP_SIZE), data_format="channels_last")(up_conv_16)
    up_32 = layers.concatenate([up_32, att_32], axis=3)
    up_conv_32 = conv_block(up_32, FILTER_SIZE, 4*FILTER_NUM, dropout_rate, batch_norm)
    # UpRes 8
    gating_64 = gating_signal(up_conv_32, 2*FILTER_NUM, batch_norm)
    att_64 = attention_block(conv_64, gating_64, 2*FILTER_NUM)
    up_64 = layers.UpSampling2D(size=(UP_SAMP_SIZE, UP_SAMP_SIZE), data_format="channels_last")(up_conv_32)
    up_64 = layers.concatenate([up_64, att_64], axis=3)
    up_conv_64 = conv_block(up_64, FILTER_SIZE, 2*FILTER_NUM, dropout_rate, batch_norm)
    # UpRes 9
    gating_128 = gating_signal(up_conv_64, FILTER_NUM, batch_norm)
    att_128 = attention_block(conv_128, gating_128, FILTER_NUM)
    up_128 = layers.UpSampling2D(size=(UP_SAMP_SIZE, UP_SAMP_SIZE), data_format="channels_last")(up_conv_64)
    up_128 = layers.concatenate([up_128, att_128], axis=3)
    up_conv_128 = conv_block(up_128, FILTER_SIZE, FILTER_NUM, dropout_rate, batch_norm)

    # 1*1 convolutional layers
    conv_final = layers.Conv2D(NUM_CLASSES, kernel_size=(1,1))(up_conv_128)
    conv_final = layers.BatchNormalization(axis=3)(conv_final)
    conv_final = layers.Activation('sigmoid')(conv_final)  #Change to softmax for multichannel

    # Model integration
    model = models.Model(inputs, conv_final, name="Attention_UNet")
    return model

input_shape = (256,256,3)

att_unet_model = Attention_UNet(input_shape)

#att_res_unet_model.compile(optimizer=Adam(lr = 1e-2), loss=BinaryFocalLoss(gamma=2), 
              #metrics=['accuracy', jacard_coef])


# att_res_unet_model.compile(optimizer='adam', loss='binary_crossentropy', 
#                metrics=['accuracy'])

print(att_unet_model.summary())
